# Supplementary material for: Effectiveness and Safety of Iguratimod Monotherapy or Combined With Methotrexate in Treating Rheumatoid Arthritis: A Systematic Review and Meta-Analysis
Source: Front Pharmacol. 2022 Aug 5;13:911810. doi: 10.3389/fphar.2022.911810 (PMC9389904; doi:10.3389/fphar.2022.911810)
Supplement: Supplementary file 1 [file DataSheet1.ZIP]

Archive with 24 entries (24 files):
- FIGURE S1.pdf
- FIGURE S2.pdf
- FigureS15.pdf
- S10.pdf
- S13.pdf
- S14.pdf
- S16.pdf
- S17.pdf
- S18.pdf
- S19.pdf
- S20.pdf
- S21.pdf
- S22.pdf
- S23.pdf
- S24.pdf
- S25.pdf
- S26.pdf
- S3.pdf
- S4.pdf
- S5.pdf
- S6.pdf
- S7.pdf
- S8.pdf
- S9.pdf
